# Supplementary material for: Near-Complete SARS-CoV-2 Seroprevalence among Rural and Urban Kenyans despite Significant Vaccine Hesitancy and Refusal
Source: Vaccines (Basel). 2022 Dec 28;11(1):68. doi: 10.3390/vaccines11010068 (PMC9862465; doi:10.3390/vaccines11010068)
Supplement: Supplementary file 1 [file vaccines-11-00068-s001.zip]

Archive with 1 entries (1 files):
- vaccines-2028304-supplementary.pdf
